# Supplementary material for: Gastrointestinal Shedding of Rubulaviruses from Egyptian Rousette Bats: Temporal Dynamics and Spillover Implications
Source: Microorganisms. 2024 Dec 4;12(12):2505. doi: 10.3390/microorganisms12122505 (PMC11728649; doi:10.3390/microorganisms12122505)
Supplement: Supplementary file 1 [file microorganisms-12-02505-s001.zip]

Archive with 3 entries (3 files):
- Muvengi et al 2024_Table S2_Sequence similarities.xlsx
- Muvengi et al. 2024_Table S1_Sample information.pdf
- Rubulavirus _RScript1.pdf
