# Supplementary material for: Gastrointestinal Shedding of Rubulaviruses from Egyptian Rousette Bats: Temporal Dynamics and Spillover Implications
Source: Microorganisms. 2024 Dec 4;12(12):2505. doi: 10.3390/microorganisms12122505 (PMC11728649; doi:10.3390/microorganisms12122505)
Supplement: Supplementary file 1 [file microorganisms-12-02505-s001.zip › Muvengi et al 2024_Table S2_Sequence similarities.xlsx]

## Sheet: Sequence similarity plot
	Table S2: Sequence similarities (expressed as percentages) between the rubulavirus sequences described from the Matlapitsi population of Rousettus aegyptiacus in 2019 and that described in the current study.
		Mortlock et al. 2019																															Current study
		BatPV_R_aeg_RSA_6892Ki_2016	BatPV_R_aeg_RSA_6464_2016	BatPV_R_aeg_RSA_6464In_2016	BatPV_R_aeg_RSA_4347In_2014	BatPV_R_aeg_RSA_4341_2014_(7)	BatPV_R_aeg_RSA_4341In_2014	BatPV_R_aeg_RSA_4251Lu_2014	BatPV_R_aeg_RSA_4251In_2014	BatPV_R_aeg_RSA_4169_2014	BatPV_R_aeg_RSA_4169In_2014	BatPV_R_aeg_RSA_UPE341_2017	BatPV_R_aeg_RSA_UPE325_2017_(2)	BatPV_R_aeg_RSA_UPE319_2017_(2)	BatPV_R_aeg_RSA_UPE316_2017	BatPV_R_aeg_RSA_UPE195b_2017	BatPV_R_aeg_RSA_UPE092_2017	BatPV_R_aeg_RSA_UPE087a_2017_(2)	BatPV_R_aeg_RSA_UPE080_2017	BatPV_R_aeg_RSA_MAUP4_2015	BatPV_R_aeg_RSA_3777b_2014_(3)	BatPV_R_aeg_RSA_2752_2013	BatPV_R_aeg_RSA_2659_2013_(10)	BatPV_R_aeg_RSA_2240b_2013	BatPV_R_aeg_RSA_2240a_2013	BatPV_R_aeg_RSA_1519_2012_(3)	BatPV_R_aeg_RSA_1511_2012_(2)	BatPV_R_aeg_RSA_1501_2012_(4)	BatPV_R_aeg_RSA_1497_2012_(11)	BatPV_R_aeg_RSA_2049_2012_(24)	BatPV_R_aeg_RSA_3760a_2014	BatPV_R_aeg_RSA_UPE112b_2017	UPE64_R_aeg_Faecal_pooled	UPE68_R_aeg_Faecal_pooled(3)	UPE151_R_aeg_Faecal_pooled(4)	UPE154_R_aeg_Faecal_pooled(4)	UPE155_R_aeg_Faecal_pooled(2)	UPE207_R_aeg_Faecal_pooled(8)	UPE229_R_aeg_Faecal_pooled	UPE243_R_aeg_Faecal_pooled	UPE310_R_aeg_Faecal_pooled(10)	UPE696_R_aeg_Faecal_pooled(11)	UPE1001_R_aeg_Faecal_pooled	UPE1007_R_aeg_Faecal_pooled	UPE1016_R_aeg_Faecal_pooled	UPE1024_R_aeg_Faecal_pooled	UPE1669_R_aeg_Faecal_pooled	UPE1764_R_aeg_Faecal_pooled	UPE1839_R_aeg_Faecal_pooled(4)
Mortlock et al. 2019	BatPV_R_aeg_RSA_6892Ki_2016	**	0.725	0.709	0.709	0.774	0.709	0.741	0.741	0.725	0.774	0.774	0.774	0.806	0.741	0.774	0.741	0.741	0.79	0.758	0.725	0.758	0.725	0.758	0.725	0.709	0.774	0.725	0.758	0.758	0.741	0.774	0.725	0.758	0.758	0.79	0.709	0.725	0.725	0.919	0.725	0.709	0.693	0.741	0.806	0.774	0.725	0.693	0.725
	BatPV_R_aeg_RSA_6464_2016	0.682	**	0.774	0.774	0.709	0.774	0.693	0.693	1	0.725	0.741	0.725	0.725	0.709	0.725	0.709	0.693	0.741	0.709	0.774	0.693	1	0.758	0.677	0.741	0.758	0.725	0.758	0.774	0.693	0.758	0.774	0.774	0.758	0.709	0.709	0.806	0.709	0.741	0.758	0.774	0.758	0.709	0.725	0.725	0.806	0.758	1
	BatPV_R_aeg_RSA_6464In_2016	0.693	0.72	**	1	0.661	1	0.709	0.709	0.774	0.709	0.709	0.741	0.741	0.709	0.741	0.725	0.709	0.693	0.693	0.725	0.645	0.774	0.693	0.693	0.709	0.725	0.677	0.725	0.725	0.677	0.741	0.725	0.725	0.725	0.645	0.645	0.967	0.693	0.741	0.967	1	0.983	0.725	0.709	0.677	0.951	0.983	0.774
	BatPV_R_aeg_RSA_4347In_2014	0.693	0.72	1	**	0.661	1	0.709	0.709	0.774	0.709	0.709	0.741	0.741	0.709	0.741	0.725	0.709	0.693	0.693	0.725	0.645	0.774	0.693	0.693	0.709	0.725	0.677	0.725	0.725	0.677	0.741	0.725	0.725	0.725	0.645	0.645	0.967	0.693	0.741	0.967	1	0.983	0.725	0.709	0.677	0.951	0.983	0.774
	BatPV_R_aeg_RSA_4341_2014_(7)	0.731	0.645	0.661	0.661	**	0.661	0.758	0.758	0.709	0.774	0.774	0.806	0.806	0.79	0.774	0.822	0.758	0.774	0.758	0.725	0.983	0.709	0.774	0.741	0.709	0.774	0.758	0.79	0.79	0.741	0.774	0.725	0.79	0.79	0.903	0.725	0.677	0.758	0.838	0.661	0.661	0.645	0.822	0.79	0.758	0.677	0.645	0.709
	BatPV_R_aeg_RSA_4341In_2014	0.698	0.725	0.994	0.994	0.655	**	0.709	0.709	0.774	0.709	0.709	0.741	0.741	0.709	0.741	0.725	0.709	0.693	0.693	0.725	0.645	0.774	0.693	0.693	0.709	0.725	0.677	0.725	0.725	0.677	0.741	0.725	0.725	0.725	0.645	0.645	0.967	0.693	0.741	0.967	1	0.983	0.725	0.709	0.677	0.951	0.983	0.774
	BatPV_R_aeg_RSA_4251Lu_2014	0.688	0.645	0.688	0.688	0.672	0.682	**	1	0.693	0.758	0.822	0.822	0.854	0.806	0.87	0.854	1	0.774	0.741	0.774	0.741	0.693	0.806	0.983	0.758	0.822	0.822	0.838	0.79	0.725	0.806	0.774	0.79	0.838	0.725	0.693	0.725	0.79	0.79	0.725	0.709	0.693	0.854	0.79	0.758	0.725	0.693	0.693
	BatPV_R_aeg_RSA_4251In_2014	0.688	0.645	0.688	0.688	0.672	0.682	1	**	0.693	0.758	0.822	0.822	0.854	0.806	0.87	0.854	1	0.774	0.741	0.774	0.741	0.693	0.806	0.983	0.758	0.822	0.822	0.838	0.79	0.725	0.806	0.774	0.79	0.838	0.725	0.693	0.725	0.79	0.79	0.725	0.709	0.693	0.854	0.79	0.758	0.725	0.693	0.693
	BatPV_R_aeg_RSA_4169_2014	0.677	0.989	0.731	0.731	0.655	0.725	0.65	0.65	**	0.725	0.741	0.725	0.725	0.709	0.725	0.709	0.693	0.741	0.709	0.774	0.693	1	0.758	0.677	0.741	0.758	0.725	0.758	0.774	0.693	0.758	0.774	0.774	0.758	0.709	0.709	0.806	0.709	0.741	0.758	0.774	0.758	0.709	0.725	0.725	0.806	0.758	1
	BatPV_R_aeg_RSA_4169In_2014	0.677	0.666	0.688	0.688	0.731	0.682	0.731	0.731	0.677	**	0.806	0.774	0.774	0.822	0.79	0.758	0.758	0.774	0.983	0.822	0.758	0.725	0.806	0.741	0.79	0.838	0.79	0.822	0.887	0.967	0.903	0.822	0.887	0.822	0.774	0.693	0.741	0.79	0.822	0.709	0.709	0.693	0.758	0.79	0.758	0.741	0.693	0.725
	BatPV_R_aeg_RSA_UPE341_2017	0.725	0.725	0.698	0.698	0.715	0.693	0.736	0.736	0.736	0.736	**	0.806	0.838	0.887	0.919	0.806	0.822	0.774	0.79	0.854	0.758	0.741	0.951	0.806	0.822	0.967	0.87	0.983	0.87	0.774	0.854	0.854	0.87	0.983	0.725	0.741	0.741	0.935	0.774	0.725	0.709	0.693	0.806	0.79	0.758	0.741	0.693	0.741
	BatPV_R_aeg_RSA_UPE325_2017_(2)	0.72	0.704	0.682	0.682	0.725	0.677	0.758	0.758	0.715	0.688	0.752	**	0.919	0.822	0.806	0.838	0.822	0.79	0.758	0.79	0.79	0.725	0.79	0.806	0.774	0.822	0.79	0.822	0.806	0.741	0.79	0.79	0.806	0.822	0.806	0.741	0.758	0.79	0.838	0.741	0.741	0.725	0.838	0.806	0.774	0.758	0.725	0.725
	BatPV_R_aeg_RSA_UPE319_2017_(2)	0.72	0.693	0.725	0.725	0.72	0.72	0.747	0.747	0.704	0.725	0.779	0.768	**	0.854	0.838	0.854	0.854	0.822	0.758	0.806	0.79	0.725	0.822	0.838	0.79	0.87	0.806	0.854	0.822	0.741	0.806	0.806	0.822	0.854	0.79	0.741	0.758	0.822	0.87	0.758	0.741	0.725	0.854	0.838	0.806	0.758	0.725	0.725
	BatPV_R_aeg_RSA_UPE316_2017	0.682	0.661	0.682	0.682	0.736	0.677	0.725	0.725	0.672	0.758	0.758	0.741	0.715	**	0.838	0.806	0.806	0.758	0.806	0.822	0.774	0.709	0.87	0.79	0.79	0.903	0.838	0.903	0.838	0.79	0.822	0.822	0.838	0.903	0.758	0.725	0.741	0.87	0.774	0.709	0.709	0.693	0.806	0.774	0.741	0.725	0.693	0.709
	BatPV_R_aeg_RSA_UPE195b_2017	0.715	0.693	0.688	0.688	0.704	0.693	0.801	0.801	0.682	0.741	0.897	0.725	0.736	0.736	**	0.838	0.87	0.79	0.774	0.806	0.758	0.725	0.903	0.854	0.79	0.919	0.822	0.935	0.822	0.758	0.838	0.806	0.822	0.935	0.725	0.741	0.758	0.887	0.806	0.758	0.741	0.725	0.838	0.806	0.774	0.758	0.725	0.725
	BatPV_R_aeg_RSA_UPE092_2017	0.682	0.677	0.688	0.688	0.698	0.682	0.731	0.731	0.688	0.731	0.725	0.736	0.725	0.725	0.715	**	0.854	0.758	0.741	0.758	0.806	0.709	0.79	0.838	0.741	0.806	0.774	0.822	0.79	0.725	0.806	0.758	0.79	0.822	0.758	0.725	0.725	0.774	0.806	0.725	0.725	0.709	1	0.774	0.741	0.725	0.709	0.709
	BatPV_R_aeg_RSA_UPE087a_2017_(2)	0.682	0.639	0.682	0.682	0.666	0.677	0.994	0.994	0.645	0.725	0.731	0.752	0.741	0.72	0.806	0.725	**	0.774	0.741	0.774	0.741	0.693	0.806	0.983	0.758	0.822	0.822	0.838	0.79	0.725	0.806	0.774	0.79	0.838	0.725	0.693	0.725	0.79	0.79	0.725	0.709	0.693	0.854	0.79	0.758	0.725	0.693	0.693
	BatPV_R_aeg_RSA_UPE080_2017	0.698	0.704	0.72	0.72	0.677	0.725	0.72	0.72	0.704	0.693	0.763	0.698	0.752	0.693	0.736	0.741	0.715	**	0.79	0.741	0.758	0.741	0.774	0.774	0.725	0.806	0.79	0.79	0.79	0.741	0.774	0.741	0.79	0.79	0.774	0.758	0.709	0.758	0.822	0.709	0.693	0.677	0.758	0.983	0.983	0.709	0.677	0.741
	BatPV_R_aeg_RSA_MAUP4_2015	0.672	0.661	0.672	0.672	0.709	0.666	0.72	0.72	0.666	0.978	0.715	0.677	0.704	0.736	0.736	0.715	0.725	0.688	**	0.806	0.741	0.709	0.79	0.741	0.774	0.822	0.806	0.806	0.87	0.951	0.887	0.806	0.87	0.806	0.758	0.709	0.725	0.774	0.806	0.693	0.693	0.677	0.741	0.806	0.774	0.725	0.677	0.709
	BatPV_R_aeg_RSA_3777b_2014_(3)	0.666	0.688	0.72	0.72	0.698	0.715	0.704	0.704	0.698	0.731	0.779	0.758	0.752	0.725	0.747	0.688	0.709	0.688	0.725	**	0.709	0.774	0.838	0.758	0.967	0.887	0.806	0.87	0.887	0.79	0.87	1	0.887	0.87	0.725	0.725	0.758	0.822	0.758	0.725	0.725	0.709	0.758	0.758	0.725	0.758	0.709	0.774
	BatPV_R_aeg_RSA_2752_2013	0.715	0.639	0.65	0.65	0.978	0.65	0.661	0.661	0.645	0.72	0.709	0.704	0.715	0.725	0.709	0.688	0.666	0.677	0.709	0.693	**	0.693	0.758	0.725	0.693	0.758	0.741	0.774	0.774	0.741	0.758	0.709	0.774	0.774	0.887	0.709	0.661	0.741	0.822	0.645	0.645	0.629	0.806	0.774	0.741	0.661	0.629	0.693
	BatPV_R_aeg_RSA_2659_2013_(10)	0.672	0.983	0.725	0.725	0.65	0.72	0.645	0.645	0.994	0.672	0.731	0.709	0.698	0.666	0.688	0.682	0.65	0.698	0.672	0.704	0.65	**	0.758	0.677	0.741	0.758	0.725	0.758	0.774	0.693	0.758	0.774	0.774	0.758	0.709	0.709	0.806	0.709	0.741	0.758	0.774	0.758	0.709	0.725	0.725	0.806	0.758	1
	BatPV_R_aeg_RSA_2240b_2013	0.72	0.741	0.682	0.682	0.693	0.688	0.731	0.731	0.736	0.715	0.962	0.736	0.763	0.741	0.897	0.72	0.725	0.752	0.704	0.763	0.693	0.731	**	0.79	0.806	0.951	0.87	0.967	0.87	0.774	0.854	0.838	0.87	0.967	0.725	0.758	0.725	0.919	0.79	0.709	0.693	0.677	0.79	0.79	0.758	0.725	0.677	0.758
	BatPV_R_aeg_RSA_2240a_2013	0.688	0.639	0.672	0.672	0.655	0.677	0.978	0.978	0.634	0.715	0.731	0.741	0.741	0.709	0.795	0.715	0.973	0.725	0.698	0.698	0.655	0.629	0.731	**	0.741	0.806	0.822	0.822	0.774	0.709	0.79	0.758	0.774	0.822	0.709	0.693	0.709	0.774	0.774	0.709	0.693	0.677	0.838	0.79	0.758	0.709	0.677	0.677
	BatPV_R_aeg_RSA_1519_2012_(3)	0.666	0.677	0.709	0.709	0.688	0.704	0.704	0.704	0.682	0.725	0.763	0.741	0.741	0.715	0.731	0.672	0.698	0.682	0.715	0.973	0.672	0.677	0.752	0.704	**	0.854	0.774	0.838	0.854	0.758	0.838	0.967	0.854	0.838	0.709	0.709	0.725	0.79	0.741	0.709	0.709	0.693	0.741	0.741	0.709	0.725	0.693	0.741
	BatPV_R_aeg_RSA_1511_2012_(2)	0.715	0.736	0.704	0.704	0.715	0.698	0.736	0.736	0.747	0.741	0.978	0.758	0.784	0.763	0.897	0.736	0.731	0.763	0.72	0.79	0.709	0.741	0.973	0.731	0.774	**	0.87	0.983	0.903	0.806	0.887	0.887	0.903	0.983	0.758	0.758	0.758	0.935	0.806	0.741	0.725	0.709	0.806	0.822	0.79	0.758	0.709	0.758
	BatPV_R_aeg_RSA_1501_2012_(4)	0.709	0.661	0.72	0.72	0.741	0.715	0.704	0.704	0.672	0.758	0.774	0.709	0.731	0.774	0.731	0.704	0.698	0.736	0.752	0.741	0.736	0.666	0.758	0.698	0.731	0.774	**	0.887	0.854	0.758	0.838	0.806	0.854	0.887	0.741	0.758	0.709	0.838	0.758	0.693	0.677	0.661	0.774	0.806	0.774	0.709	0.661	0.725
	BatPV_R_aeg_RSA_1497_2012_(11)	0.715	0.736	0.704	0.704	0.715	0.698	0.741	0.741	0.747	0.736	0.983	0.758	0.784	0.763	0.903	0.741	0.736	0.763	0.715	0.784	0.709	0.741	0.978	0.736	0.768	0.994	0.779	**	0.887	0.79	0.87	0.87	0.887	1	0.741	0.758	0.758	0.951	0.79	0.741	0.725	0.709	0.822	0.806	0.774	0.758	0.709	0.758
	BatPV_R_aeg_RSA_2049_2012_(24)	0.688	0.725	0.698	0.698	0.677	0.704	0.715	0.715	0.725	0.747	0.763	0.715	0.731	0.709	0.741	0.741	0.72	0.731	0.741	0.747	0.682	0.731	0.768	0.709	0.72	0.779	0.736	0.779	**	0.854	0.983	0.887	1	0.887	0.774	0.725	0.758	0.838	0.806	0.725	0.725	0.709	0.79	0.806	0.774	0.758	0.709	0.774
	BatPV_R_aeg_RSA_3760a_2014	0.672	0.655	0.672	0.672	0.715	0.666	0.72	0.72	0.661	0.983	0.72	0.672	0.709	0.741	0.731	0.715	0.715	0.677	0.967	0.715	0.704	0.655	0.704	0.709	0.72	0.725	0.741	0.72	0.731	**	0.87	0.79	0.854	0.79	0.741	0.661	0.709	0.758	0.79	0.677	0.677	0.661	0.725	0.758	0.725	0.709	0.661	0.693
	BatPV_R_aeg_RSA_UPE112b_2017	0.693	0.72	0.715	0.715	0.682	0.709	0.731	0.731	0.731	0.763	0.768	0.72	0.736	0.715	0.736	0.758	0.725	0.725	0.747	0.741	0.672	0.725	0.763	0.715	0.725	0.784	0.741	0.784	0.983	0.747	**	0.87	0.983	0.87	0.758	0.709	0.774	0.822	0.822	0.741	0.741	0.725	0.806	0.79	0.758	0.774	0.725	0.758
Current study	UPE64_R_aeg_Faecal_pooled	0.672	0.693	0.715	0.715	0.693	0.709	0.709	0.709	0.698	0.741	0.779	0.752	0.747	0.72	0.741	0.682	0.704	0.688	0.731	0.978	0.677	0.693	0.768	0.709	0.983	0.79	0.736	0.784	0.731	0.736	0.736	**	0.887	0.87	0.725	0.725	0.758	0.822	0.758	0.725	0.725	0.709	0.758	0.758	0.725	0.758	0.709	0.774
	UPE68_R_aeg_Faecal_pooled(3)	0.688	0.725	0.709	0.709	0.688	0.704	0.725	0.725	0.736	0.758	0.774	0.725	0.741	0.72	0.731	0.752	0.72	0.731	0.741	0.747	0.677	0.731	0.768	0.709	0.731	0.79	0.747	0.79	0.989	0.741	0.994	0.741	**	0.887	0.774	0.725	0.758	0.838	0.806	0.725	0.725	0.709	0.79	0.806	0.774	0.758	0.709	0.774
	UPE151_R_aeg_Faecal_pooled(4)	0.72	0.731	0.704	0.704	0.72	0.698	0.741	0.741	0.741	0.741	0.994	0.758	0.784	0.763	0.903	0.731	0.736	0.768	0.72	0.784	0.715	0.736	0.967	0.736	0.768	0.983	0.779	0.989	0.768	0.725	0.774	0.784	0.779	**	0.741	0.758	0.758	0.951	0.79	0.741	0.725	0.709	0.822	0.806	0.774	0.758	0.709	0.758
	UPE154_R_aeg_Faecal_pooled(4)	0.704	0.655	0.672	0.672	0.774	0.666	0.677	0.677	0.666	0.72	0.715	0.709	0.704	0.682	0.698	0.741	0.672	0.736	0.709	0.688	0.763	0.661	0.698	0.661	0.672	0.725	0.715	0.72	0.758	0.704	0.763	0.682	0.768	0.72	**	0.725	0.661	0.725	0.822	0.645	0.645	0.629	0.758	0.79	0.758	0.661	0.629	0.709
	UPE155_R_aeg_Faecal_pooled(2)	0.677	0.709	0.682	0.682	0.688	0.677	0.688	0.688	0.72	0.672	0.741	0.736	0.731	0.698	0.715	0.693	0.682	0.715	0.666	0.72	0.682	0.715	0.725	0.682	0.704	0.736	0.715	0.736	0.709	0.655	0.715	0.715	0.72	0.747	0.666	**	0.661	0.709	0.725	0.661	0.645	0.629	0.725	0.774	0.741	0.661	0.629	0.709
	UPE207_R_aeg_Faecal_pooled(8)	0.645	0.698	0.833	0.833	0.629	0.827	0.682	0.682	0.709	0.688	0.725	0.693	0.704	0.725	0.682	0.682	0.677	0.709	0.666	0.672	0.623	0.704	0.709	0.677	0.661	0.731	0.704	0.731	0.72	0.672	0.736	0.677	0.731	0.731	0.672	0.693	**	0.725	0.758	0.935	0.967	0.951	0.725	0.725	0.693	0.983	0.951	0.806
	UPE229_R_aeg_Faecal_pooled	0.698	0.715	0.677	0.677	0.698	0.672	0.72	0.72	0.72	0.72	0.962	0.731	0.758	0.747	0.876	0.715	0.715	0.747	0.709	0.752	0.693	0.715	0.946	0.709	0.741	0.951	0.752	0.956	0.741	0.709	0.747	0.758	0.752	0.967	0.704	0.731	0.709	**	0.758	0.709	0.693	0.677	0.774	0.774	0.741	0.725	0.677	0.709
	UPE243_R_aeg_Faecal_pooled	0.924	0.693	0.72	0.72	0.763	0.715	0.704	0.704	0.698	0.709	0.72	0.752	0.763	0.709	0.709	0.682	0.698	0.693	0.709	0.704	0.741	0.693	0.72	0.682	0.698	0.72	0.715	0.72	0.704	0.698	0.72	0.704	0.715	0.725	0.688	0.672	0.655	0.709	**	0.758	0.741	0.725	0.806	0.838	0.806	0.758	0.725	0.741
	UPE310_R_aeg_Faecal_pooled(10)	0.688	0.682	0.795	0.795	0.629	0.79	0.698	0.698	0.693	0.661	0.72	0.661	0.677	0.666	0.709	0.677	0.693	0.693	0.65	0.65	0.629	0.688	0.698	0.688	0.639	0.72	0.672	0.72	0.693	0.645	0.709	0.645	0.704	0.725	0.661	0.666	0.784	0.704	0.709	**	0.967	0.951	0.725	0.725	0.693	0.935	0.951	0.758
	UPE696_R_aeg_Faecal_pooled(11)	0.688	0.715	0.994	0.994	0.655	0.989	0.682	0.682	0.725	0.682	0.698	0.677	0.725	0.677	0.682	0.682	0.677	0.72	0.666	0.72	0.655	0.72	0.682	0.672	0.709	0.704	0.72	0.704	0.693	0.666	0.709	0.715	0.704	0.704	0.666	0.682	0.833	0.677	0.715	0.801	**	0.983	0.725	0.709	0.677	0.951	0.983	0.774
	UPE1001_R_aeg_Faecal_pooled	0.682	0.709	0.989	0.989	0.65	0.983	0.677	0.677	0.72	0.677	0.693	0.672	0.72	0.672	0.677	0.677	0.672	0.715	0.661	0.715	0.65	0.715	0.677	0.666	0.704	0.698	0.715	0.698	0.688	0.661	0.704	0.709	0.698	0.698	0.661	0.677	0.827	0.672	0.709	0.795	0.994	**	0.709	0.693	0.661	0.935	0.967	0.758
	UPE1007_R_aeg_Faecal_pooled	0.688	0.682	0.688	0.688	0.698	0.682	0.736	0.736	0.693	0.736	0.731	0.741	0.725	0.731	0.72	0.994	0.731	0.741	0.72	0.688	0.688	0.688	0.725	0.72	0.672	0.741	0.709	0.747	0.741	0.72	0.758	0.682	0.752	0.736	0.741	0.693	0.682	0.72	0.688	0.682	0.682	0.677	**	0.774	0.741	0.725	0.709	0.709
	UPE1016_R_aeg_Faecal_pooled	0.704	0.693	0.72	0.72	0.682	0.715	0.741	0.741	0.698	0.704	0.763	0.704	0.763	0.704	0.731	0.752	0.736	0.978	0.709	0.693	0.677	0.693	0.752	0.731	0.693	0.763	0.747	0.763	0.72	0.693	0.725	0.698	0.731	0.768	0.736	0.725	0.709	0.758	0.715	0.693	0.72	0.715	0.752	**	0.967	0.725	0.693	0.725
	UPE1024_R_aeg_Faecal_pooled	0.698	0.698	0.715	0.715	0.677	0.709	0.731	0.731	0.709	0.698	0.763	0.704	0.763	0.698	0.725	0.747	0.725	0.983	0.693	0.693	0.672	0.704	0.741	0.725	0.688	0.763	0.741	0.763	0.72	0.682	0.725	0.693	0.731	0.768	0.736	0.725	0.709	0.747	0.704	0.693	0.715	0.709	0.747	0.983	**	0.693	0.661	0.725
	UPE1669_R_aeg_Faecal_pooled	0.666	0.72	0.827	0.827	0.618	0.822	0.661	0.661	0.731	0.688	0.709	0.639	0.736	0.661	0.693	0.709	0.655	0.725	0.672	0.688	0.612	0.725	0.688	0.655	0.677	0.704	0.677	0.709	0.693	0.672	0.709	0.688	0.704	0.715	0.65	0.677	0.811	0.688	0.693	0.79	0.827	0.822	0.709	0.731	0.725	**	0.935	0.806
	UPE1764_R_aeg_Faecal_pooled	0.688	0.715	0.989	0.989	0.655	0.983	0.677	0.677	0.725	0.682	0.698	0.672	0.725	0.672	0.682	0.682	0.672	0.72	0.666	0.72	0.655	0.72	0.682	0.666	0.709	0.704	0.72	0.704	0.693	0.666	0.709	0.715	0.704	0.704	0.666	0.682	0.827	0.677	0.715	0.801	0.994	0.989	0.682	0.72	0.715	0.827	**	0.758
	UPE1839_R_aeg_Faecal_pooled(4)	0.677	0.989	0.731	0.731	0.655	0.725	0.65	0.65	1	0.677	0.736	0.715	0.704	0.672	0.682	0.688	0.645	0.704	0.666	0.698	0.645	0.994	0.736	0.634	0.682	0.747	0.672	0.747	0.725	0.661	0.731	0.698	0.736	0.741	0.666	0.72	0.709	0.72	0.698	0.693	0.725	0.72	0.693	0.698	0.709	0.731	0.725	**
	UPE1889_R_aeg_Faecal_pooled	0.677	0.725	0.946	0.946	0.666	0.94	0.688	0.688	0.736	0.709	0.725	0.693	0.731	0.709	0.688	0.688	0.682	0.731	0.693	0.725	0.655	0.731	0.709	0.672	0.715	0.731	0.752	0.731	0.752	0.693	0.758	0.72	0.763	0.731	0.682	0.677	0.822	0.704	0.704	0.795	0.94	0.935	0.688	0.731	0.725	0.806	0.935	0.736
	UPE2137_R_aeg_Faecal_pooled	0.666	0.978	0.72	0.72	0.645	0.715	0.655	0.655	0.989	0.677	0.725	0.704	0.693	0.672	0.688	0.688	0.65	0.698	0.666	0.698	0.634	0.983	0.725	0.639	0.693	0.736	0.661	0.736	0.715	0.661	0.72	0.698	0.725	0.731	0.655	0.72	0.698	0.709	0.688	0.693	0.715	0.709	0.693	0.693	0.704	0.731	0.715	0.989
	UPE2151_R_aeg_Faecal_pooled	0.682	0.715	0.983	0.983	0.645	0.978	0.677	0.677	0.715	0.672	0.688	0.666	0.715	0.666	0.688	0.672	0.677	0.709	0.666	0.715	0.65	0.715	0.677	0.666	0.704	0.693	0.709	0.693	0.688	0.661	0.698	0.709	0.693	0.693	0.655	0.672	0.822	0.672	0.709	0.79	0.989	0.983	0.672	0.715	0.704	0.817	0.983	0.715
	UPE2428_R_aeg_Faecal_pooled	0.677	0.704	0.983	0.983	0.645	0.978	0.672	0.672	0.715	0.672	0.688	0.666	0.715	0.666	0.672	0.672	0.666	0.709	0.655	0.709	0.645	0.709	0.672	0.661	0.698	0.693	0.709	0.693	0.682	0.655	0.698	0.704	0.693	0.693	0.655	0.672	0.822	0.666	0.704	0.79	0.989	0.983	0.672	0.709	0.704	0.817	0.983	0.715
	Grey	Amino acid similarities
	Blue	Nucleic acid similarities
	Reference:
	Mortlock M, Dietrich M, Weyer J, Paweska JT, Markotter W. Co-Circulation and Excretion Dynamics of Diverse Rubula- and Related Viruses in Egyptian Rousette Bats from South Africa. Viruses. 2019 Jan 8;11(1):37. doi: 10.3390/v11010037. PMID: 30626055; PMCID: PMC6356502.
[truncated: 4 more columns]
